# Supplementary material for: Impacts of diurnal temperature and larval density on aquatic development of Aedes aegypti
Source: PLoS One. 2018 Mar 7;13(3):e0194025. doi: 10.1371/journal.pone.0194025 (PMC5841800; doi:10.1371/journal.pone.0194025)
Supplement: S1 Table — (XLSX) [file pone.0194025.s001.xlsx]

## Sheet: Sheet1
	Larval Density Comparison							Larval Density Comparison
	21-32°C							26.5-37.5°C
	Difference of Levels	T-value	P-value					Difference of Levels	T-value	P-value
2-1	1 - 0.2						2-1	1 - 0.2
3-1	2 - 0.2						3-1	2 - 0.2
4-1	4 - 0.2						4-1	4 - 0.2
5-1	5 - 0.2						5-1	5 - 0.2
3-2	2 - 1						3-2	2 - 1
4-2	4 - 1						4-2	4 - 1
5-2	5 - 1						5-2	5 - 1
4-3	4 - 2						4-3	4 - 2
5-3	5 - 2						5-3	5 - 2
5-4	5 - 4						5-4	5 - 4
	26.5°C							32°C
	Difference of Levels	T-value	P-value					Difference of Levels	T-value	P-value
7-6	1 - 0.2						7-6	1 - 0.2
8-6	2 - 0.2						8-6	2 - 0.2
9-6	4 - 0.2						9-6	4 - 0.2
10-6	5 - 0.2						10-6	5 - 0.2
8-7	2 - 1						8-7	2 - 1
9-7	4 - 1						9-7	4 - 1
10-7	5 - 1						10-7	5 - 1
9-8	4 - 2						9-8	4 - 2
10-8	5 - 2						10-8	5 - 2
10-9	5 - 4						10-9	5 - 4
	Temperature	Density	Mean	Grouping				Temperature	Density	Mean	Grouping
1	21-32°C	0.2					1	21-32°C	0.2
2	21-32°C	1					2	21-32°C	1
3	21-32°C	2					3	21-32°C	2
4	21-32°C	4					4	21-32°C	4
5	21-32°C	5					5	21-32°C	5
6	26.5°C	0.2					6	26.5°C	0.2
7	26.5°C	1					7	26.5°C	1
8	26.5°C	2					8	26.5°C	2
9	26.5°C	4					9	26.5°C	4
10	26.5°C	5					10	26.5°C	5
	Temperature Comparison							Temperature Comparison
	Larval Density	T-value	P-value					Larval Density	T-value	P-value
1-6	0.2						1-6	0.2
2-7	1						2-7	1
3-8	2						3-8	2
4-9	4						4-9	4
5-10	5						5-10	5

## Sheet: Max Emergence Time
	Larval Density Comparison							Larval Density Comparison
	21-32°C							26.5-37.5°C
	Difference of Levels	T-value	P-value					Difference of Levels	T-value	P-value
2-1	1 - 0.2	0.67	1				2-1	1 - 0.2	9.04	0
3-1	2 - 0.2	2.07	0.547				3-1	2 - 0.2	20.68	0
4-1	4 - 0.2	5.27	0				4-1	4 - 0.2	18.36	0
5-1	5 - 0.2	3.87	0.004				5-1	5 - 0.2	24.22	0
3-2	2 - 1	1.4	0.927				3-2	2 - 1	11.64	0
4-2	4 - 1	5.94	0				4-2	4 - 1	9.33	0
5-2	5 - 1	4.54	0				5-2	5 - 1	15.19	0
4-3	4 - 2	7.34	0				4-3	4 - 2	2.31	0.381
5-3	5 - 2	5.94	0				5-3	5 - 2	3.55	0.014
5-4	5 - 4	1.4	0.927				5-4	5 - 4	5.86	0
	26.5°C							32°C
	Difference of Levels	T-value	P-value					Difference of Levels	T-value	P-value
7-6	1 - 0.2	1.25	0.964				7-6	1 - 0.2	2.52	0.255
8-6	2 - 0.2	4.24	0.001				8-6	2 - 0.2	7.23	0
9-6	4 - 0.2	0.05	1				9-6	4 - 0.2	8.76	0
10-6	5 - 0.2	5.78	0				10-6	5 - 0.2	10.81	0
8-7	2 - 1	5.49	0				8-7	2 - 1	4.7	0
9-7	4 - 1	1.3	0.955				9-7	4 - 1	6.24	0
10-7	5 - 1	4.53	0				10-7	5 - 1	8.29	0
9-8	4 - 2	4.2	0.001				9-8	4 - 2	1.54	0
10-8	5 - 2	10.03	0				10-8	5 - 2	3.58	0.013
10-9	5 - 4	5.83	0				10-9	5 - 4	5.86	0
	Temperature	Density	Mean	Grouping				Temperature	Density	Mean	Grouping
1	21-32°C	0.2	195.07	A			1	21-32°C	0.2	150.267	F
2	21-32°C	1	197.33	A			2	21-32°C	1	181.53	C
3	21-32°C	2	202.17	A			3	21-32°C	2	221.8	B
4	21-32°C	4	177.27	B			4	21-32°C	4	213.8	B
5	21-32°C	5	182	B			5	21-32°C	5	234.07	A
6	26.5°C	0.2	180	B			6	26.5°C	0.2	137.933	G
7	26.5°C	1	175.78	B			7	26.5°C	1	146.667	F, G
8	26.5°C	2	194.33	B			8	26.5°C	2	162.93	E
9	26.5°C	4	180.16	B			9	26.5°C	4	168.24	D, E
10	26.5°C	5	160.47	C			10	26.5°C	5	175.33	C, D
	Temperature Comparison							Temperature Comparison
	Larval Density	T-value	P-value					Larval Density	T-value	P-value
1-6	0.2	4.46	0				1-6	0.2	3.57	0.013
2-7	1	6.38	0				2-7	1	10.08	0
3-8	2	2.29	0.396				3-8	2	17.02	0
4-9	4	0.86	0.998				4-9	4	13.17	0
5-10	5	6.38	0				5-10	5	16.98	0

## Sheet: Max Emergence Rate
	Larval Density Comparison							Larval Density Comparison
	21-32°C							26.5-37.5°C
	Difference of Levels	T-value	P-value					Difference of Levels	T-value	P-value
2-1	1 - 0.2	2.06	0.559				2-1	1 - 0.2	4.22	0.001
3-1	2 - 0.2	9.33	0				3-1	2 - 0.2	9.77	0
4-1	4 - 0.2	7.88	0				4-1	4 - 0.2	10.32	0
5-1	5 - 0.2	11.39	0				5-1	5 - 0.2	11.64	0
3-2	2 - 1	7.28	0				3-2	2 - 1	5.54	0
4-2	4 - 1	5.82	0				4-2	4 - 1	6.09	0
5-2	5 - 1	9.33	0				5-2	5 - 1	7.41	0
4-3	4 - 2	1.46	0.909				4-3	4 - 2	0.55	1
5-3	5 - 2	2.06	0.56				5-3	5 - 2	1.87	0.69
5-4	5 - 4	3.51	0.016				5-4	5 - 4	1.32	0.95
	26.5°C							32°C
	Difference of Levels	T-value	P-value					Difference of Levels	T-value	P-value
7-6	1 - 0.2	4.88	0				7-6	1 - 0.2
8-6	2 - 0.2	6.34	0				8-6	2 - 0.2
9-6	4 - 0.2	5.74	0				9-6	4 - 0.2
10-6	5 - 0.2	4.2	0.001				10-6	5 - 0.2
8-7	2 - 1	1.46	0.909				8-7	2 - 1
9-7	4 - 1	0.86	0.998				9-7	4 - 1
10-7	5 - 1	0.68	1				10-7	5 - 1
9-8	4 - 2	0.6	1				9-8	4 - 2
10-8	5 - 2	2.14	0.498				10-8	5 - 2
10-9	5 - 4	1.54	0.876				10-9	5 - 4
	Temperature	Density	Mean	Grouping				Temperature	Density	Mean	Grouping
1	21-32°C	0.2	0.9482	A			1	21-32°C	0.2	0.9778	B
2	21-32°C	1	0.8593	A, B			2	21-32°C	1	0.7519	C
3	21-32°C	2	0.5444	E, F			3	21-32°C	2	0.4555	E, F, G
4	21-32°C	4	0.6074	D, E			4	21-32°C	4	0.4259	F, G
5	21-32°C	5	0.4556	F			5	21-32°C	5	0.3556	G
6	26.5°C	0.2	0.9667	A			6	26.5°C	0.2	1.5259	A
7	26.5°C	1	0.7556	B, C			7	26.5°C	1	1.0222	B
8	26.5°C	2	0.6926	C, D			8	26.5°C	2	0.6815	C, D
9	26.5°C	4	0.7185	C, D			9	26.5°C	4	0.6148	C, D, E
10	26.5°C	5	0.7852	B, C			10	26.5°C	5	0.5482	D, E, F
	Temperature Comparison							Temperature Comparison
	Larval Density	T-value	P-value					Larval Density	T-value	P-value
1-6	0.2	0.43	1				1-6	0.2	10.25	0
2-7	1	2.4	0.327				2-7	1	5.06	0
3-8	2	3.43	0.022				3-8	2	4.23	0.001
4-9	4	2.57	0.232				4-9	4	3.53	0.015
5-10	5	7.62	0				5-10	5	3.6	0.012

## Sheet: Max Pupation Rate
	Larval Density Comparison							Larval Density Comparison
	21-32°C							26.5-37.5°C
	Difference of Levels	T-value	P-value					Difference of Levels	T-value	P-value
2-1	1 - 0.2	1.26	0.962				2-1	1 - 0.2	5.6	0
3-1	2 - 0.2	6.75	0				3-1	2 - 0.2	14.26	0
4-1	4 - 0.2	7.2	0				4-1	4 - 0.2	15.03	0
5-1	5 - 0.2	10.7	0				5-1	5 - 0.2	15.45	0
3-2	2 - 1	5.49	0				3-2	2 - 1	8.66	0
4-2	4 - 1	5.94	0				4-2	4 - 1	9.42	0
5-2	5 - 1	9.44	0				5-2	5 - 1	9.85	0
4-3	4 - 2	0.45	1				4-3	4 - 2	0.76	1
5-3	5 - 2	3.96	0.003				5-3	5 - 2	1.19	0.974
5-4	5 - 4	3.51	0.16				5-4	5 - 4	0.42	1
	26.5°C							32°C
	Difference of Levels	T-value	P-value					Difference of Levels	T-value	P-value
7-6	1 - 0.2	5.94	0				7-6	1 - 0.2	6.2	0
8-6	2 - 0.2	9.62	0				8-6	2 - 0.2	9.51	0
9-6	4 - 0.2	8.72	0				9-6	4 - 0.2	14.09	0
10-6	5 - 0.2	6.66	0				10-6	5 - 0.2	14.18	0
8-7	2 - 1	3.69	0.009				8-7	2 - 1	3.31	0
9-7	4 - 1	2.78	0.14				9-7	4 - 1	7.89	0
10-7	5 - 1	0.72	0.999				10-7	5 - 1	7.98	0
9-8	4 - 2	5.94	0				9-8	4 - 2	4.58	0
10-8	5 - 2	2.97	0.088				10-8	5 - 2	4.67	0
10-9	5 - 4	2.07	0.55				10-9	5 - 4	0.08	1
	Temperature	Density	Mean	Grouping				Temperature	Density	Mean	Grouping
1	21-32°C	0.2	0.9111	A, B			1	21-32°C	0.2	1	B
2	21-32°C	1	0.8593	B, C			2	21-32°C	1	0.7556	C, D
3	21-32°C	2	0.6333	E, F			3	21-32°C	2	0.3778	F
4	21-32°C	4	0.6148	F			4	21-32°C	4	0.3444	F
5	21-32°C	5	0.4704	G			5	21-32°C	5	0.3259	F
6	26.5°C	0.2	1.037	A			6	26.5°C	0.2	1.1556	A
7	26.5°C	1	0.7926	B, C, D			7	26.5°C	1	0.8852	B, C
8	26.5°C	2	0.6407	E, F			8	26.5°C	2	0.7407	D
9	26.5°C	4	0.6778	D, E, F			9	26.5°C	4	0.5407	E
10	26.5°C	5	0.763	C, D, E			10	26.5°C	5	0.537	E
	Temperature Comparison							Temperature Comparison
	Larval Density	T-value	P-value					Larval Density	T-value	P-value
1-6	0.2	3.06	0.068				1-6	0.2	3.57	0.013
2-7	1	1.62	0.839				2-7	1	2.97	0.087
3-8	2	0.18	1				3-8	2	8.32	0
4-9	4	1.53	0.881				4-9	4	4.5	0
5-10	5	7.11	0				5-10	5	4.84	0

## Sheet: Max Pupation Time
	Larval Density Comparison							Larval Density Comparison
	21-32°C							26.5-37.5°C
	Difference of Levels	T-value	P-value					Difference of Levels	T-value	P-value
2-1	1 - 0.2	1.79	0.739				2-1	1 - 0.2	11.34	0
3-1	2 - 0.2	11.05	0				3-1	2 - 0.2	22.02	0
4-1	4 - 0.2	4.22	0.001				4-1	4 - 0.2	22.68	0
5-1	5 - 0.2	5.45	0				5-1	5 - 0.2	27.54	0
3-2	2 - 1	12.85	0				3-2	2 - 1	10.68	0
4-2	4 - 1	6.01	0				4-2	4 - 1	11.35	0
5-2	5 - 1	7.24	0				5-2	5 - 1	16.21	0
4-3	4 - 2	6.83	0				4-3	4 - 2	0.67	1
5-3	5 - 2	5.61	0				5-3	5 - 2	5.53	0
5-4	5 - 4	1.23	0.968				5-4	5 - 4	4.86	0
	26.5°C							32°C
	Difference of Levels	T-value	P-value					Difference of Levels	T-value	P-value
7-6	1 - 0.2	2.05	0.566				7-6	1 - 0.2	2.41	0.317
8-6	2 - 0.2	11.38	0				8-6	2 - 0.2	9.23	0
9-6	4 - 0.2	6.79	0				9-6	4 - 0.2	14.28	0
10-6	5 - 0.2	4.13	0.002				10-6	5 - 0.2	16.31	0
8-7	2 - 1	13.42	0				8-7	2 - 1	6.81	0
9-7	4 - 1	8.84	0				9-7	4 - 1	11.87	0
10-7	5 - 1	6.17	0				10-7	5 - 1	13.9	0
9-8	4 - 2	4.59	0				9-8	4 - 2	5.06	0
10-8	5 - 2	7.25	0				10-8	5 - 2	7.09	0
10-9	5 - 4	2.67	0				10-9	5 - 4	2.03	0.579
	Temperature	Density	Mean	Grouping				Temperature	Density	Mean	Grouping
1	21-32°C	0.2	139.2	D, E			1	21-32°C	0.2	110.133	E
2	21-32°C	1	135.4	E			2	21-32°C	1	143.31	C
3	21-32°C	2	162.6	A			3	21-32°C	2	174.56	B
4	21-32°C	4	147.13	B, C			4	21-32°C	4	176.51	B
5	21-32°C	5	150.73	B			5	21-32°C	5	190.73	A
6	26.5°C	0.2	128.333	F			6	26.5°C	0.2	100.733	F
7	26.5°C	1	124	F			7	26.5°C	1	107.8	E, F
8	26.5°C	2	152.42	B			8	26.5°C	2	127.73	D
9	26.5°C	4	142.71	C, D			9	26.5°C	4	142.53	C
10	26.5°C	5	137.07	D, E			10	26.5°C	5	147.47	C
	Temperature Comparison							Temperature Comparison
	Larval Density	T-value	P-value					Larval Density	T-value	P-value
1-6	0.2	5.13	0				1-6	0.2	3.21	0.043
2-7	1	5.38	0				2-7	1	12.14	0
3-8	2	4.81	0				3-8	2	16	0
4-9	4	2.56	0.236				4-9	4	11.61	0
5-10	5	6.46	0				5-10	5	14.44	0

## Sheet: 1st Emergence Time
Temperature	Density	Mean	Grouping					Temperature	Density	Mean	Grouping
21-32°C	0.2	183.583	A					26.5-37.5°C	0.2	139.381	F
21-32°C	1	180.942	A, B					26.5-37.5°C	1	157.1	D
21-32°C	2	177.28	B					26.5-37.5°C	2	186.12	C
21-32°C	4	162.06	D					26.5-37.5°C	4	199.49	B
21-32°C	5	165.82	D					26.5-37.5°C	5	216.8	A
26.5°C	0.2	171.981	C					32°C	0.2	131.884	G
26.5°C	1	162.929	D					32°C	1	134.988	F, G
26.5°C	2	166.79	D					32°C	2	146.7	E
26.5°C	4	162.46	D					32°C	4	155.89	D
26.5°C	5	152.235	E					32°C	5	159.5	D
Larval Density Comparison								Larval Density Comparison
21-32°C								26.5-37.5°C
Difference of Levels		T-value	P-value					Difference of Levels		T-value	P-value
0.2	1	1.64	0.827					0.2	1	7.71	0
0.2	2	3.9	0.003					0.2	2	20.35	0
0.2	4	13.4	0					0.2	4	26.17	0
0.2	5	11.05	0					0.2	5	33.71	0
1	2	2.28	0.402					1	2	12.64	0
1	4	11.75	0					1	4	18.46	0
1	5	9.41	0					1	5	26	0
2	4	9.47	0					2	4	5.82	0
2	5	7.13	0					2	5	13.36	0
4	5	2.34	0.36					4	5	7.54	0
26.5°C								32°C
Difference of Levels		T-value	P-value					Difference of Levels		T-value	P-value
0.2	1	5.63	0					0.2	1	1.35	0.941
0.2	2	3.23	0.041					0.2	2	6.45	0
0.2	4	5.92	0					0.2	4	10.46	0
0.2	5	12.29	0					0.2	5	12.03	0
1	2	2.4	0.323					1	2	5.1	0
1	4	0.29	1					1	4	9.1	0
1	5	6.65	0					1	5	10.68	0
2	4	2.69	0.176					2	4	4	0.003
2	5	9.06	0					2	5	5.58	0
4	5	6.37	0					4	5	1.57	0.862
Temperature Comparison								Temperature Comparison
Difference of Levels		Larval Density	T-value	P-value				Difference of Levels		Larval Density	T-value	P-value
21-32°C	26.5°C	0.2	7.22	0				26.5-37.5°C	32°C	0.2	3.26	0.037
21-32°C	26.5°C	1	11.21	0				26.5-37.5°C	32°C	1	9.63	0
21-32°C	26.5°C	2	6.52	0				26.5-37.5°C	32°C	2	17.17	0
21-32°C	26.5°C	4	0.25	1				26.5-37.5°C	32°C	4	18.98	0
21-32°C	26.5°C	5	8.46	0				26.5-37.5°C	32°C	5	24.95	0

## Sheet: 1st Pupation Time
Temperature	Density	Mean	Grouping					Temperature	Density	Mean	Grouping
21-32°C	0.2	128.9	D					26.5-37.5°C	0.2	100.72	G
21-32°C	1	125.155	E					26.5-37.5°C	1	117.66	E, F
21-32°C	2	147.083	A					26.5-37.5°C	2	146.82	C
21-32°C	4	133.658	B, C					26.5-37.5°C	4	160.12	B
21-32°C	5	136.63	B					26.5-37.5°C	5	177.32	A
26.5°C	0.2	120.873	F					32°C	0.2	93.105	H
26.5°C	1	114.521	G					32°C	1	98.389	G, H
26.5°C	2	132.771	C					32°C	2	111.79	F
26.5°C	4	126.981	D, E					32°C	4	122.64	E
26.5°C	5	128.638	D, E					32°C	5	132.64	D
Larval Density Comparison								Larval Density Comparison
21-32°C								26.5-37.5°C
Difference of Levels		T-value	P-value					Difference of Levels		T-value	P-value
0.2	1	3.32	0.031					0.2	1	7.72	0
0.2	2	16.11	0					0.2	2	20.99	0
0.2	4	4.21	0.001					0.2	4	27.05	0
0.2	5	6.85	0					0.2	5	34.88	0
1	2	19.42	0					1	2	13.28	0
1	4	7.53	0					1	4	19.33	0
1	5	10.16	0					1	5	27.17	0
2	4	11.89	0					2	4	6.06	0
2	5	9.26	0					2	5	13.89	0
4	5	2.63	0.203					4	5	7.83	0
26.5°C								32°C
Difference of Levels		T-value	P-value					Difference of Levels		T-value	P-value
0.2	1	5.63	0					0.2	1	2.41	0.322
0.2	2	10.54	0					0.2	2	8.51	0
0.2	4	5.41	0					0.2	4	13.45	0
0.2	5	6.88	0					0.2	5	18	0
1	2	16.17	0					1	2	6.1	0
1	4	11.04	0					1	4	11.04	0
1	5	12.5	0					1	5	15.6	0
2	4	5.13	0					2	4	4.94	0
2	5	3.66	0.01					2	5	9.5	0
4	5	1.47	0.905					4	5	7.83	0
Temperature Comparison								Temperature Comparison
Difference of Levels		Larval Density	T-value	P-value				Difference of Levels		Larval Density	T-value	P-value
21-32°C	26.5°C	0.2	7.11	0				26.5-37.5°C	32°C	0.2	3.47	0.019
21-32°C	26.5°C	1	9.42	0				26.5-37.5°C	32°C	1	8.78	0
21-32°C	26.5°C	2	12.68	0				26.5-37.5°C	32°C	2	15.95	0
21-32°C	26.5°C	4	5.91	0				26.5-37.5°C	32°C	4	17.07	0
21-32°C	26.5°C	5	7.08	0				26.5-37.5°C	32°C	5	20.35	0

## Sheet: Pupal Mortality
Temperature	Density	Mean	Grouping					Temperature	Density	Mean	Grouping
21-32°C	0.2	0.01439	A					26.5-37.5°C	0.2	0.02778	D, E
21-32°C	1	0.02212	A					26.5-37.5°C	1	0.04556	B, C, D, E
21-32°C	2	0.01667	A					26.5-37.5°C	2	0.02889	D, E
21-32°C	4	0.01222	A					26.5-37.5°C	4	0.01879	E
21-32°C	5	0.01296	A					26.5-37.5°C	5	0.04317	B, C, D, E
26.5°C	0.2	0.01873	A					32°C	0.2	0.03646	C, D, E
26.5°C	1	0.02757	A					32°C	1	0.07545	A, B
26.5°C	2	0.01873	A					32°C	2	0.06873	A, B, C
26.5°C	4	0.01873	A					32°C	4	0.0799	A
26.5°C	5	0.01415	A					32°C	5	0.05819	A, B, C, D
Larval Density Comparison								Larval Density Comparison
21-32°C								26.5-37.5°C
Difference of Levels		T-value	P-value					Difference of Levels		T-value	P-value
0.2	1	1.22	0.97					0.2	1	1.7	0.794
0.2	2	0.36	1					0.2	2	0.11	1
0.2	4	0.34	1					0.2	4	0.86	0.998
0.2	5	0.23	1					0.2	5	1.48	0.902
1	2	0.86	1					1	2	1.6	0.85
1	4	1.56	0.867					1	4	2.57	0.234
1	5	1.44	0.913					1	5	0.23	1
2	4	0.7	1					2	4	0.97	0.994
2	5	0.58	1					2	5	1.37	0.937
4	5	0.12	1					4	5	2.34	0.365
26.5°C								32°C
Difference of Levels		T-value	P-value					Difference of Levels		T-value	P-value
0.2	1	1.39	0.929					0.2	1	3.74	0.007
0.2	2	0	1					0.2	2	3.09	0.062
0.2	4	0	1					0.2	4	4.16	0.001
0.2	5	0.72	0.999					0.2	5	2.08	0.54
1	2	1.39	0.93					1	2	0.64	1
1	4	1.39	0.929					1	4	0.43	1
1	5	2.12	0.515					1	5	1.65	0.821
2	4	0	1					2	4	1.07	0.988
2	5	0.72	0.999					2	5	1.01	0.992
4	5	0.72	0.999					4	5	2.08	0.542
Temperature Comparison								Temperature Comparison
Difference of Levels		Larval Density	T-value	P-value				Difference of Levels		Larval Density	T-value	P-value
21-32°C	26.5°C	0.2	0.68	1				26.5-37.5°C	32°C	0.2	0.83	0.998
21-32°C	26.5°C	1	0.86	0.998				26.5-37.5°C	32°C	1	2.87	0.116
21-32°C	26.5°C	2	0.33	1				26.5-37.5°C	32°C	2	3.82	0.005
21-32°C	26.5°C	4	1.03	0.991				26.5-37.5°C	32°C	4	5.86	0
21-32°C	26.5°C	5	0.19	1				26.5-37.5°C	32°C	5	1.44	0.915

## Sheet: Larval Mortality
								Temperature	Density	Mean	Grouping
								26.5-37.5°C	0.2	0.0856	D
								26.5-37.5°C	1	0.12222	C, D					Table A1: Mean and grouping of larval mortality					Table A2: Tukey pairwise comparisons of larval mortality between larval densities							Table A3: Tukey pairwise comparisons of larval mortality between temperature settings
								26.5-37.5°C	2	0.3022	B
								26.5-37.5°C	4	0.4968	A					Temperature	Larvae/mL	Mean	Grouping		Difference of Levels		21-32°C		26.5°C			Difference of Levels		Larvae/mL	T-value	P-value
								26.5-37.5°C	5	0.4738	A					21-32°C	0.2	0.1043	A, B		Larvae/mL		T-value	P-value	T-value	P-value		D21-32	C26	0.2	2.17	0.479
								32°C	0.2	0.0887	D						1	0.06666	B		0.2	1	2.14	0.498	2.92	0.101				1	2.89	0.108
								32°C	1	0.1277	C, D						2	0.2011	C, D		0.2	2	5.51	0	0.96	0.994				2	6.72	0
								32°C	2	0.1807	C						4	0.1911	C, D		0.2	4	4.94	0	4.9	0				4	2.21	0.449
								32°C	4	0.3143	B						5	0.2589	E		0.2	5	8.8	0	8.43	0				5	2.54	0.247
								32°C	5	0.3615	B					26.5°C	0.2	0.0662	B		1	2	7.65	0	1.95	0.633
																	1	0.1174	A, B		1	4	7.09	0	1.98	0.61
																	2	0.08313	B		1	5	10.94	0	8.8	0
								Larval Density Comparison									4	0.1523	A, D		2	4	0.57	1	7.09	0
								26.5-37.5°C									5	0.2143	C, E		2	5	3.29	0.034	7.47	0
								Difference of Levels		T-value	P-value										4	5	3.86	0.004	3.53	0.015
								0.2	1	1.78	0.75
								0.2	2	10.5	0
								0.2	4	19.92	0
								0.2	5	18.81	0
								1	2	8.72	0
								1	4	18.15	0
								1	5	17.03	0
								2	4	9.43	0
								2	5	8.31	0
								4	5	1.11	0.983
								32°C
								Difference of Levels		T-value	P-value
								0.2	1	1.89	0.678
								0.2	2	4.46	0
								0.2	4	10.93	0
								0.2	5	13.22	0
								1	2	2.57	0.231
								1	4	9.04	0
								1	5	11.33	0
								2	4	6.47	0
								2	5	8.76	0
								4	5	2.28	0.399
								Temperature Comparison
								Difference of Levels		Larval Density	T-value	P-value
								26.5-37.5°C	32°C	0.2	0.15	1
								26.5-37.5°C	32°C	1	0.26	1
								26.5-37.5°C	32°C	2	5.89	0
								26.5-37.5°C	32°C	4	8.84	0
								26.5-37.5°C	32°C	5	5.44	0

## Sheet: Final Prop Adults
	Larval Density Comparison							Larval Density Comparison
	21-32°C							26.5-37.5°C
	Difference of Levels	T-value	P-value					Difference of Levels	T-value	P-value
2-1	1 - 0.2	1.65	0.821				2-1	1 - 0.2	2.52	0.258
3-1	2 - 0.2	9.31	0				3-1	2 - 0.2	16.3	0
4-1	4 - 0.2	12.08	0				4-1	4 - 0.2	25.33	0
5-1	5 - 0.2	19.18	0				5-1	5 - 0.2	28.5	0
3-2	2 - 1	10.96	0				3-2	2 - 1	13.78	0
4-2	4 - 1	13.74	0				4-2	4 - 1	22.81	0
5-2	5 - 1	20.84	0				5-2	5 - 1	25.98	0
4-3	4 - 2	2.78	0.144				4-3	4 - 2	9.03	0
5-3	5 - 2	9.88	0				5-3	5 - 2	12.2	0
5-4	5 - 4	7.1	0				5-4	5 - 4	3.17	0.049
	26.5°C							32°C
	Difference of Levels	T-value	P-value					Difference of Levels	T-value	P-value
7-6	1 - 0.2	2.02	0.583				7-6	1 - 0.2	4.19	0.001
8-6	2 - 0.2	0.25	1				8-6	2 - 0.2	6.69	0
9-6	4 - 0.2	4.06	0.002				9-6	4 - 0.2	14.62	0
10-6	5 - 0.2	7.58	0				10-6	5 - 0.2	16.77	0
8-7	2 - 1	2.27	0.408				8-7	2 - 1	2.5	0.27
9-7	4 - 1	2.03	0.575				9-7	4 - 1	10.42	0
10-7	5 - 1	5.56	0				10-7	5 - 1	12.58	0
9-8	4 - 2	4.3	0.001				9-8	4 - 2	7.93	0
10-8	5 - 2	7.83	0				10-8	5 - 2	10.08	0
10-9	5 - 4	3.53	0.015				10-9	5 - 4	2.16	0.487
	Temperature	Density	Mean	Grouping				Temperature	Density	Mean	Grouping
1	21-32°C	0.2	0.8593	A, B			1	21-32°C	0.2	0.8722	A
2	21-32°C	1	0.8957	A			2	21-32°C	1	0.8178	A, B
3	21-32°C	2	0.6544	C, D			3	21-32°C	2	0.52	D
4	21-32°C	4	0.5933	D			4	21-32°C	4	0.3247	E
5	21-32°C	5	0.437	E			5	21-32°C	5	0.2562	F
6	26.5°C	0.2	0.883	A			6	26.5°C	0.2	0.8687	A
7	26.5°C	1	0.8385	A, B			7	26.5°C	1	0.778	B, C
8	26.5°C	2	0.8885	A			8	26.5°C	2	0.7241	C
9	26.5°C	4	0.7937	B			9	26.5°C	4	0.5528	D
10	26.5°C	5	0.7161	C			10	26.5°C	5	0.5061	D
	Temperature Comparison							Temperature Comparison
	Larval Density	T-value	P-value					Larval Density	T-value	P-value
1-6	0.2	1.08	0.987				1-6	0.2	0.16	1
2-7	1	2.6	0.219				2-7	1	1.84	0.711
3-8	2	10.63	0				3-8	2	9.44	0
4-9	4	9.11	0				4-9	4	10.55	0
5-10	5	12.68	0				5-10	5	11.56	0

[truncated: 1 more sheets: Sheet2]
