# Supplementary material for: Impacts of diurnal temperature and larval density on aquatic development of Aedes aegypti
Source: PLoS One. 2018 Mar 7;13(3):e0194025. doi: 10.1371/journal.pone.0194025 (PMC5841800; doi:10.1371/journal.pone.0194025)
Supplement: S2 Table — (XLSX) [file pone.0194025.s002.xlsx]

## Sheet: Sheet1
	Table A. Two-factor ANOVA for D21-32 and C26 of proportion of larval mortality versus temperature pattern and larval density										Table B. Two-factor ANOVA for D26-37 and C32 of proportion of larval mortality versus temperature pattern and larval density
	Source	DF	Adj. SS	Adj. MS	F-value	P-value					Source	DF	Adj. SS	Adj. MS	F-value	P-value
	Temperature pattern	1	0.1603	0.160324	23.1	0					Temperature pattern	1	0.7474	0.74742	77.98	0
	Larval density	4	1.3934	0.348353	50.19	0					Larval density	4	8.4947	2.12368	221.58	0
	Temperature pattern*larval density	4	0.3222	0.080545	11.6	0					Temperature pattern*larval density	4	0.6179	0.15447	16.12	0
	Error	440	3.0539	0.006941							Error	440	4.2171	0.00958
	Total	449	4.9298								Total	449	14.0771
	Table C. Two-factor ANOVA for D21-32 and C26 of time to first pupation versus temperature pattern and larval density										Table D. Two-factor ANOVA for D26-37 and C32 of time to first pupation versus temperature pattern and larval density
	Source	DF	Adj. SS	Adj. MS	F-value	P-value					Source	DF	Adj. SS	Adj. MS	F-value	P-value
	Temperature pattern	1	10213.7	10213.7	356.17	0					Temperature pattern	1	93411	93410.8	860.89	0
	Larval density	4	21045.9	5261.5	183.48	0					Larval density	4	203092	50773.1	467.94	0
	Temperature pattern*larval density	4	829.2	207.3	7.23	0					Temperature pattern*larval density	4	20381	5095.2	46.96	0
	Error	440	12617.8	28.7							Error	440	47742	108.5
	Total	449	44706.7								Total	449	364626
	Table E. Two-factor ANOVA for D21-32 and C26 of time to first adult emergence versus temperature pattern and larval density										Table F. Two-factor ANOVA for D26-37 and C32 of time to first adult emergence versus temperature pattern and larval density
	Source	DF	Adj. SS	Adj. MS	F-value	P-value					Source	DF	Adj. SS	Adj. MS	F-value	P-value
	Temperature pattern	1	12776	12775.7	219.87	0					Temperature pattern	1	129933	129933	1095.07	0
	Larval density	4	21512	5378	92.56	0					Larval density	4	170682	42670	359.62	0
	Temperature pattern*larval density	4	4186	1046.4	18.01	0					Temperature pattern*larval density	4	33931	8483	71.49	0
	Error	440	25566	58.1							Error	440	52207	119
	Total	449	64039								Total	449	386753
	Table G. Two-factor ANOVA for D21-32 and C26 of final proportion of adult mosquitoes versus temperature pattern and larval density										Table H. Two-factor ANOVA for D26-37 and C32 of final proportion of adult mosquitoes versus temperature pattern and larval density
	Source	DF	Adj. SS	Adj. MS	F-value	P-value					Source	DF	Adj. SS	Adj. MS	F-value	P-value
	Temperature pattern	1	2.082	2.08154	191	0					Temperature pattern	1	1.836	1.8357	174.66	0
	Larval density	4	5.574	1.39338	127.86	0					Larval density	4	16.582	4.14541	394.42	0
	Temperature pattern*larval density	4	1.893	0.47332	43.43	0					Temperature pattern*larval density	4	1.712	0.42799	40.72	0
	Error	440	4.795	0.0109							Error	440	4.625	0.01051
	Total	449	14.343								Total	449	24.754
