# Supplementary material for: Impacts of diurnal temperature and larval density on aquatic development of Aedes aegypti
Source: PLoS One. 2018 Mar 7;13(3):e0194025. doi: 10.1371/journal.pone.0194025 (PMC5841800; doi:10.1371/journal.pone.0194025)
Supplement: S3 Table — (XLSX) [file pone.0194025.s003.xlsx]

## Sheet: Sheet1
	Table A. Three-factor ANOVA for proportion of larval mortality versus average temperature, temperature pattern, and larval density
	Source	DF	Adj. SS	Adj. MS	F-value	P-value
	Average temperature	1	2.7132	2.71325	328.38	0
	Temperature pattern	1	0.8	0.80003	96.83	0
	Larval Density	4	8.1723	2.04307	247.27	0
	Average temperature*temperature pattern	1	0.1077	0.10771	13.04	0
	Average temperature*larval density	4	1.7159	0.42897	51.92	0
	Temperature pattern*larval density	4	0.7219	0.18048	21.84	0
	Average temperature*temperature pattern*larval density	4	0.2181	0.05454	6.6	0
	Error	880	7.271	0.00826
	Total	899	21.7202
	Table B. Three-factor ANOVA for time to first pupation versus average temperature, temperature pattern, and larval density
	Source	DF	Adj. SS	Adj. MS	F-value	P-value
	Average temperature	1	2600	2600	37.91	0
	Temperature pattern	1	82700	82700.3	1205.71	0
	Larval Density	4	152186	38046.5	554.69	0
	Average temperature*temperature pattern	1	20924	20924.2	305.06	0
	Average temperature*larval density	4	71952	17988	262.25	0
	Temperature pattern*larval density	4	10648	2662.1	38.81	0
	Average temperature*temperature pattern*larval density	4	10562	2640.4	38.5	0
	Error	880	60360	68.6
	Total	899	411933
	Table C. Three-factor ANOVA for time to first adult emergence versus average temperature, temperature pattern, and larval density
	Source	DF	Adj. SS	Adj. MS	F-value	P-value
	Average temperature	1	7627	7627	86.3	0
	Temperature pattern	1	112097	112097	1268.37	0
	Larval Density	4	39398	9849	111.45	0
	Average temperature*temperature pattern	1	30612	30612	346.37	0
	Average temperature*larval density	4	152796	38199	432.22	0
	Temperature pattern*larval density	4	15655	3914	44.28	0
	Average temperature*temperature pattern*larval density	4	22461	5615	63.54	0
	Error	880	77774	88
	Total	899	458419
	Table D. Three-factor ANOVA for final proportion of adult mosquitoes versus average temperature, temperature pattern, and larval density
	Source	DF	Adj. SS	Adj. MS	F-value	P-value
	Average temperature	1	4.0336	4.03355	376.82	0
	Temperature pattern	1	3.9134	3.91338	365.6	0
	Larval Density	4	20.3294	5.08236	474.8	0
	Average temperature*temperature pattern	1	0.0039	0.00386	0.36	0.548
	Average temperature*larval density	4	1.8257	0.45644	42.64	0
	Temperature pattern*larval density	4	3.569	0.89226	83.36	0
	Average temperature*temperature pattern*larval density	4	0.0362	0.00905	0.85	0.497
	Error	880	9.4196	0.0107
	Total	899	43.1308
