# Supplementary material for: Impacts of diurnal temperature and larval density on aquatic development of Aedes aegypti
Source: PLoS One. 2018 Mar 7;13(3):e0194025. doi: 10.1371/journal.pone.0194025 (PMC5841800; doi:10.1371/journal.pone.0194025)
Supplement: S4 Table — (XLSX) [file pone.0194025.s004.xlsx]

## Sheet: Sheet1
Temperature	Density (larvae/mL)	Final Proportion Larval Mort.	Time of 1st Pupation	Time of 1st Emergence	Final Proportion Adults
21-32 °C	0.2	0	124.315	176	1
21-32 °C	0.2	0	128	182	0.9
21-32 °C	0.2	0.2	128	182	0.8
21-32 °C	0.2	0.05	123.619	176	0.9
21-32 °C	0.2	0	123.383	177.178	0.952381
21-32 °C	0.2	0.05	120.04	173.021	0.95
21-32 °C	0.2	0.15	131.534	182	0.85
21-32 °C	0.2	0.05	135.059	189.642	0.9
21-32 °C	0.2	0.05	123.69	177.293	0.85
21-32 °C	0.2	0.1	128	182	0.9
21-32 °C	0.2	0.1	130.197	182	0.9
21-32 °C	0.2	0.15	125.272	179.29	0.75
21-32 °C	0.2	0.3	125.159	176	0.7
21-32 °C	0.2	0.15	128	177.721	0.85
21-32 °C	0.2	0.15	122.989	174.676	0.8
21-32 °C	0.2	0.2	128	177.834	0.8
21-32 °C	0.2	0.25	124.654	177.9	0.65
21-32 °C	0.2	0.1	122	176	0.9
21-32 °C	0.2	0.15	123.347	177.228	0.8
21-32 °C	0.2	0.25	123.942	177.813	0.75
21-32 °C	0.2	0.1	129.545	179.7	0.85
21-32 °C	0.2	0	134	185.63	1
21-32 °C	0.2	0.1	129.608	182	0.9
21-32 °C	0.2	0.3	131.739	182	0.6
21-32 °C	0.2	0.1	134	192.203	0.9
21-32 °C	0.2	0.15	125.592	179.451	0.85
21-32 °C	0.2	0.1	137.814	188	0.85
21-32 °C	0.2	0.2	125.648	179.438	0.8
21-32 °C	0.2	0.047619	130.38	188.117	0.857143
21-32 °C	0.2	0.1	131.466	188	0.9
21-32 °C	0.2	0	138.265	195.617	0.952381
21-32 °C	0.2	0.25	128	188.491	0.65
21-32 °C	0.2	0.0952381	128.069	182.126	0.904762
21-32 °C	0.2	0	130.333	188	1
21-32 °C	0.2	0.15	130.675	192.157	0.85
21-32 °C	0.2	0.05	134	190.929	0.8
21-32 °C	0.2	0.1	128	182	0.9
21-32 °C	0.2	0.05	134	192.119	0.85
21-32 °C	0.2	0	134	188	1
21-32 °C	0.2	0	130.695	188	1
21-32 °C	0.2	0	128	188	0.85
21-32 °C	0.2	0.1	130.797	189.659	0.8
21-32 °C	0.2	0.05	131.377	191.58	0.9
21-32 °C	0.2	0.1	134	196.276	0.9
21-32 °C	0.2	0.1	131.291	190.143	0.9
21-32 °C	1	0.1	125.464	185.534	0.85
21-32 °C	1	0.15	124.694	182	0.8
21-32 °C	1	0	125.695	178.831	0.95
21-32 °C	1	0.05	116	170	0.85
21-32 °C	1	0	124.521	182	1
21-32 °C	1	0	122.92	177.756	0.952381
21-32 °C	1	0.15	125.401	178.406	0.85
21-32 °C	1	0	128.283	182.283	1
21-32 °C	1	0.1	122	176	0.9
21-32 °C	1	0	125.248	182	0.9
21-32 °C	1	0.05	124.65	182	0.9
21-32 °C	1	0.05	123.959	178.19	0.95
21-32 °C	1	0	128	184.261	1
21-32 °C	1	0.3	123.783	178.445	0.65
21-32 °C	1	0	128	182	1
21-32 °C	1	0.05	123.372	178.848	0.9
21-32 °C	1	0.05	130.159	190.71	0.9
21-32 °C	1	0	122	177.629	1
21-32 °C	1	0.05	129.768	189.335	0.9
21-32 °C	1	0.2	123.934	179.562	0.7
21-32 °C	1	0	125.69	186.208	0.95
21-32 °C	1	0.05	128	182	0.9
21-32 °C	1	0.15	128	182	0.85
21-32 °C	1	0.1	126.019	184.599	0.85
21-32 °C	1	0	128.989	182	0.95
21-32 °C	1	0	122	179.112	0.9
21-32 °C	1	0.05	129.733	185.178	0.95
21-32 °C	1	0.15	123.811	182	0.85
21-32 °C	1	0.05	123.249	180.013	0.95
21-32 °C	1	0.05	124.037	178.154	0.75
21-32 °C	1	0	124.104	182	0.95
21-32 °C	1	0.05	119.726	176	0.9
21-32 °C	1	0.05	122	182	0.9
21-32 °C	1	0.1	122	176	0.9
21-32 °C	1	0.05	128	188	0.9
21-32 °C	1	0.15	128	182	0.85
21-32 °C	1	0.05	123.891	179.448	0.9
21-32 °C	1	0.15	128	182	0.8
21-32 °C	1	0.1	123.574	176	0.9
21-32 °C	1	0.05	124.986	178.156	0.9
21-32 °C	1	0.15	123.553	177.876	0.85
21-32 °C	1	0.1	125.526	179.31	0.9
21-32 °C	1	0	128	182	0.95
21-32 °C	1	0.1	129.548	186.137	0.9
21-32 °C	1	0	123.691	178.391	0.952381
21-32 °C	2	0.25	140	170	0.75
21-32 °C	2	0	137.089	158	0.65
21-32 °C	2	0.25	137.955	171.458	0.65
21-32 °C	2	0.15	140	170	0.85
21-32 °C	2	0.25	147.796	171.466	0.8
21-32 °C	2	0	140	170	1.05
21-32 °C	2	0.3	152	177.489	0.85
21-32 °C	2	0.15	152	182	0.6
21-32 °C	2	0	146	173.381	0.7
21-32 °C	2	0.2	152	178.286	0.7
21-32 °C	2	0.2	140	170	0.6
21-32 °C	2	0.25	140	176	0.55
21-32 °C	2	0.2	157.581	188	0.6
21-32 °C	2	0.25	146	176	0.35
21-32 °C	2	0.2	152	194	0.55
21-32 °C	2	0.25	148.832	182	0.55
21-32 °C	2	0.05	140	176	0.5
21-32 °C	2	0.1	153.941	182	0.8
21-32 °C	2	0.05	152	191.548	0.7
21-32 °C	2	0.25	152	184.004	0.6
21-32 °C	2	0.15	146	176	0.65
21-32 °C	2	0	154.679	185.065	0.8
21-32 °C	2	0.2	140	170	0.8
21-32 °C	2	0.5	149.603	182	0.55
21-32 °C	2	0.15	146	173.197	0.5
21-32 °C	2	0.2	152	182	0.65
21-32 °C	2	0.35	153.697	182	0.45
21-32 °C	2	0.2	148.67	182	0.7
21-32 °C	2	0.2	136.301	170	0.7
21-32 °C	2	0.1	164	188	0.65
21-32 °C	2	0.2	149.335	176	0.65
21-32 °C	2	0.1	154.809	188	0.75
21-32 °C	2	0.15	154.114	179.191	0.65
21-32 °C	2	0.2	152	179.028	0.7
21-32 °C	2	0.2	153.619	182	0.75
21-32 °C	2	0.35	146	172.871	0.45
21-32 °C	2	0.25	152	182	0.6
21-32 °C	2	0.25	146	176	0.65
21-32 °C	2	0.4	140	170	0.5
21-32 °C	2	0.2	148.314	178.114	0.6
21-32 °C	2	0.2	146	173.44	0.8
21-32 °C	2	0.25	136.103	170	0.75
21-32 °C	2	0.4	142.278	170	0.55
21-32 °C	2	0.2	140	172.958	0.65
21-32 °C	2	0.3	140	176	0.55
21-32 °C	4	0.25	135.869	160.695	0.65
21-32 °C	4	0.3	128	152	0.5
21-32 °C	4	0.3	140	164	0.5
21-32 °C	4	0.2	149.63	179.63	0.55
21-32 °C	4	0.4	129.785	160.25	0.6
21-32 °C	4	0.15	140	170	0.55
21-32 °C	4	0.3	128	152	0.5
21-32 °C	4	0.3	128	159.004	0.55
21-32 °C	4	0.3	148.286	176	0.35
21-32 °C	4	0.1	140	164	0.35
21-32 °C	4	0.25	134	176	0.6
21-32 °C	4	0.05	134	160.754	0.45
21-32 °C	4	0.25	134	170	0.5
21-32 °C	4	0.2	134	164	0.5
21-32 °C	4	0.2	126.055	152	0.8
21-32 °C	4	0.25	128	152	0.7
21-32 °C	4	0.05	134	164	0.7
21-32 °C	4	0.15	140	170	0.85
21-32 °C	4	0.1	134	158	0.6
21-32 °C	4	0.2	128	158	0.7
21-32 °C	4	0.15	134	158	0.5
21-32 °C	4	0.1	134	161.088	0.7
21-32 °C	4	0.2	125.709	155.395	0.7
21-32 °C	4	0.1	128	158	0.4
21-32 °C	4	0.15	134	170	0.45
21-32 °C	4	0.1	134	160.911	0.55
21-32 °C	4	0.05	142.859	173.564	0.45
21-32 °C	4	0.15	134	158	0.75
21-32 °C	4	0.25	125.152	152	0.6
21-32 °C	4	0.25	130.585	158	0.75
21-32 °C	4	0.2	128	152	0.7
21-32 °C	4	0.05	146	172.113	0.55
21-32 °C	4	0.2	128	158	0.7
21-32 °C	4	0.2	125.333	154.221	0.75
21-32 °C	4	0.4	148.644	177.458	0.4
21-32 °C	4	0.15	131.319	160.017	0.75
21-32 °C	4	0.25	134	160.876	0.7
21-32 °C	4	0.25	131.516	160.325	0.65
21-32 °C	4	0.15	135.398	164	0.75
21-32 °C	4	0.1	134	152	0.55
21-32 °C	4	0.15	128	168.285	0.65
21-32 °C	4	0.25	128	152	0.55
21-32 °C	4	0	136.382	170	0.65
21-32 °C	4	0.35	124.1	152	0.55
21-32 °C	4	0.1	140	171.984	0.45
21-32 °C	5	0.2	128	164	0.35
21-32 °C	5	0.2	131.416	155.326	0.35
21-32 °C	5	0.4	128	155.266	0.45
21-32 °C	5	0.2	130.913	161.225	0.7
21-32 °C	5	0.2	130.198	158	0.7
21-32 °C	5	0.15	125.313	148.942	0.4
21-32 °C	5	0.2	148.995	194	0.2
21-32 °C	5	0.2	146	176	0.3
21-32 °C	5	0.15	140	170	0.3
21-32 °C	5	0.3	136.903	164	0.45
21-32 °C	5	0.15	137.112	160.84	0.8
21-32 °C	5	0.3	140	173.565	0.4
21-32 °C	5	0.35	158	188	0.3
21-32 °C	5	0.25	146	172.154	0.2
21-32 °C	5	0.2	141.11	170	0.25
21-32 °C	5	0.3	130.239	154.938	0.45
21-32 °C	5	0.45	129.856	160.579	0.5
21-32 °C	5	0.25	134	164	0.4
21-32 °C	5	0.25	146	172.284	0.3
21-32 °C	5	0.25	134	170	0.3
21-32 °C	5	0	144.173	167.335	0.666667
21-32 °C	5	0.35	128	155.069	0.4
21-32 °C	5	0.25	146	171.765	0.5
21-32 °C	5	0.25	146	172.281	0.35
21-32 °C	5	0.2	152	178.141	0.3
21-32 °C	5	0.4	137.212	160.946	0.4
21-32 °C	5	0.1	128	158	0.5
21-32 °C	5	0.25	137.399	161.05	0.45
21-32 °C	5	0.5	140	176	0.35
21-32 °C	5	0.35	128	158	0.35
21-32 °C	5	0.25	152	176	0.2
21-32 °C	5	0.35	134	170	0.2
21-32 °C	5	0.25	140	176	0.2
21-32 °C	5	0.35	128	155.141	0.55
21-32 °C	5	0.3	136.343	170	0.55
21-32 °C	5	0.15	135.735	160.836	0.65
21-32 °C	5	0.2	135.403	164	0.7
21-32 °C	5	0.3	146	172.083	0.4
21-32 °C	5	0.3	128	158	0.5
21-32 °C	5	0.3	128	158	0.55
21-32 °C	5	0.3	134	170	0.45
21-32 °C	5	0.2	131.535	158	0.6
21-32 °C	5	0.2	136.404	170	0.75
21-32 °C	5	0.35	126.074	154.331	0.45
21-32 °C	5	0.25	128	158	0.55
26.5 °C	0.2	0	116.13	170.091	0.952381
26.5 °C	0.2	0	128.078	176.124	0.952381
26.5 °C	0.2	0.0454545	118.565	173.024	0.954545
26.5 °C	0.2	0.0952381	120.43	172.21	0.857143
26.5 °C	0.2	0.05	123.665	172.655	0.9
26.5 °C	0.2	0.05	123.109	171.585	0.95
26.5 °C	0.2	0.05	124.395	176	0.8
26.5 °C	0.2	0.05	122	173.806	0.9
26.5 °C	0.2	0.05	119.987	173.484	0.9
26.5 °C	0.2	0	123.628	176	1
26.5 °C	0.2	0.1	124.297	176	0.9
26.5 °C	0.2	0.15	122	172.738	0.8
26.5 °C	0.2	0.05	122	176	0.9
26.5 °C	0.2	0.15	116	170	0.85
26.5 °C	0.2	0.05	117.781	170	0.95
26.5 °C	0.2	0.05	116	164	0.85
26.5 °C	0.2	0	125.106	177.623	0.9
26.5 °C	0.2	0.190476	114.443	166.398	0.714286
26.5 °C	0.2	0.1	119.51	167.113	0.9
26.5 °C	0.2	0.05	119.757	172.53	0.9
26.5 °C	0.2	0.05	120.562	170	0.85
26.5 °C	0.2	0.05	123.008	174.593	0.95
26.5 °C	0.2	0.05	120.325	167.582	0.95
26.5 °C	0.2	0.047619	123.115	173.292	0.904762
26.5 °C	0.2	0.05	120.079	164	0.9
26.5 °C	0.2	0.1	124.163	177.756	0.85
26.5 °C	0.2	0	113.922	166.981	0.95
26.5 °C	0.2	0.1	122	176	0.9
26.5 °C	0.2	0.2	118.22	171.786	0.8
26.5 °C	0.2	0.05	116	172.581	0.95
26.5 °C	0.2	0.1	120.373	176	0.9
26.5 °C	0.2	0.05	119.019	170	0.9
26.5 °C	0.2	0.05	122	176	0.95
26.5 °C	0.2	0.1	118.13	172.176	0.8
26.5 °C	0.2	0.05	122	173.663	0.85
26.5 °C	0.2	0.05	116	167.618	0.9
26.5 °C	0.2	0.1	124.617	173.487	0.9
26.5 °C	0.2	0	122	170	0.9
26.5 °C	0.2	0.05	122	170	0.8
26.5 °C	0.2	0.05	118.615	170	0.95
26.5 °C	0.2	0.05	122	170	0.9
26.5 °C	0.2	0.05	123.226	171.41	0.9
26.5 °C	0.2	0.2	122	172.295	0.7
26.5 °C	0.2	0.05	125.012	172.803	0.8
26.5 °C	0.2	0.05	124.025	171.756	0.75
26.5 °C	1	0.05	118.357	170	0.9
26.5 °C	1	0	117.424	170	0.95
26.5 °C	1	0.2	113.776	161.005	0.75
26.5 °C	1	0.25	113.242	161.084	0.75
26.5 °C	1	0.1	112.707	154.887	0.85
26.5 °C	1	0	117.713	170.073	1
26.5 °C	1	0.0434783	117.458	166.216	0.956522
26.5 °C	1	0	116	164	1
26.5 °C	1	0.1	116	164	0.9
26.5 °C	1	0.0454545	114.074	164.208	0.909091
26.5 °C	1	0.35	113.997	158	0.6
26.5 °C	1	0.1	112.555	160.376	0.9
26.5 °C	1	0.1	112.705	158	0.8
26.5 °C	1	0.15	112.349	161.369	0.85
26.5 °C	1	0	122.921	173.749	0.95
26.5 °C	1	0.05	112.359	161.824	0.85
26.5 °C	1	0.1	112.196	171.292	0.8
26.5 °C	1	0.1	117.462	166.628	0.8
26.5 °C	1	0.2	112.757	158	0.8
26.5 °C	1	0.15	113.12	160.884	0.75
26.5 °C	1	0.3	112.382	161.336	0.7
26.5 °C	1	0.25	116	170	0.75
26.5 °C	1	0	111.636	159.467	0.857143
26.5 °C	1	0.25	112.098	160.108	0.7
26.5 °C	1	0.4	111.799	159.926	0.55
26.5 °C	1	0.35	112.957	158	0.65
26.5 °C	1	0.25	113.921	158	0.75
26.5 °C	1	0.1	113.21	160.381	0.8
26.5 °C	1	0.05	117.866	168.084	0.9
26.5 °C	1	0.05	113.757	161.856	0.9
26.5 °C	1	0.1	117.518	170	0.85
26.5 °C	1	0.1	116	164	0.85
26.5 °C	1	0	112.355	161.674	0.95
26.5 °C	1	0.15	116	164	0.8
26.5 °C	1	0	113.098	158	1
26.5 °C	1	0	116	161.873	0.95
26.5 °C	1	0.047619	113.063	158.274	0.904762
26.5 °C	1	0.2	116	164	0.7
26.5 °C	1	0.1	116	164	0.9
26.5 °C	1	0.15	110	159.88	0.75
26.5 °C	1	0.05	116	164	0.95
26.5 °C	1	0.047619	116.115	164.257	0.904762
26.5 °C	1	0.1	112.728	161.302	0.85
26.5 °C	1	0.05	116	164	0.9
26.5 °C	1	0.1	111.765	159.794	0.85
26.5 °C	2	0.05	134	152	0.95
26.5 °C	2	0.1	137.295	154.922	0.9
26.5 °C	2	0.1	140	161.196	0.9
26.5 °C	2	0	137.546	158	0.95
26.5 °C	2	0.1	140	164	0.9
26.5 °C	2	0	146	167.751	0.95
26.5 °C	2	0.1	128	152	0.9
26.5 °C	2	0.05	136.185	160.27	0.9
26.5 °C	2	0.1	130.834	152	0.8
26.5 °C	2	0.1	128	152	0.85
26.5 °C	2	0.05	128	152	0.9
26.5 °C	2	0.15	134	155.268	0.95
26.5 °C	2	0.15	130.884	155.206	0.8
26.5 °C	2	0.1	134	158	0.9
26.5 °C	2	0.05	137.248	158	0.85
26.5 °C	2	0.15	140	158	0.85
26.5 °C	2	0.1	130.259	154.208	0.9
26.5 °C	2	0	134.186	158.186	0.904762
26.5 °C	2	0.15	130.222	154.398	0.85
26.5 °C	2	0.05	137.638	155.284	0.9
26.5 °C	2	0.1	135.855	159.45	0.85
26.5 °C	2	0.2	134	158	0.85
26.5 °C	2	0.05	134	158	0.95
26.5 °C	2	0.05	136.4	179.14	0.9
26.5 °C	2	0	143.887	188.568	0.863636
26.5 °C	2	0	134	176	1
26.5 °C	2	0.05	137.902	182	0.95
26.5 °C	2	0.05	130.24	176	0.9
26.5 °C	2	0	124.985	172.986	0.95
26.5 °C	2	0.05	131.319	176	0.85
26.5 °C	2	0.2	134	179.807	0.85
26.5 °C	2	0.05	128	176	0.95
26.5 °C	2	0.05	134	182	0.85
26.5 °C	2	0.1	134	182	0.9
26.5 °C	2	0.05	131.442	178.412	0.95
26.5 °C	2	0.05	124.242	167.279	0.9
26.5 °C	2	0.1	128	176	0.8
26.5 °C	2	0.25	122	170	0.75
26.5 °C	2	0.05	137.83	184.445	0.95
26.5 °C	2	0.25	128	176	0.75
26.5 °C	2	0	134	179.708	0.95
26.5 °C	2	0.0909091	128.412	176.361	0.863636
26.5 °C	2	0.2	130.27	176	0.8
26.5 °C	2	0.05	124.826	176	0.95
26.5 °C	2	0.05	118.766	166.823	0.9
26.5 °C	4	0.15	119.14	148.295	0.8
26.5 °C	4	0.1	131.244	155.334	0.75
26.5 °C	4	0.0952381	126.051	149.984	0.809524
26.5 °C	4	0.047619	120.319	147.395	0.952381
26.5 °C	4	0.25	140	160.503	0.65
26.5 °C	4	0.15	122	147.588	0.85
26.5 °C	4	0.2	122	152	0.7
26.5 °C	4	0.142857	140.18	164.338	0.761905
26.5 °C	4	0.2	128	149.743	0.7
26.5 °C	4	0.2	118.477	147.715	0.7
26.5 °C	4	0.25	128	152	0.75
26.5 °C	4	0.2	123.933	148.959	0.8
26.5 °C	4	0.05	128	152	0.95
26.5 °C	4	0.2	122	149.584	0.75
26.5 °C	4	0.047619	130.724	155.219	0.952381
26.5 °C	4	0.2	125.746	149.388	0.75
26.5 °C	4	0.1	128	152	0.85
26.5 °C	4	0.2	128	148.071	0.8
26.5 °C	4	0.15	128	152	0.9
26.5 °C	4	0.15	125.107	148.877	0.9
26.5 °C	4	0.1	125.303	148.104	0.85
26.5 °C	4	0.1	134	158	1
26.5 °C	4	0.05	125.663	149.757	0.85
26.5 °C	4	0.2	130.258	177.751	0.6
26.5 °C	4	0.25	123.791	170	0.75
26.5 °C	4	0.2	125.155	173.508	0.75
26.5 °C	4	0.1	124.234	170	0.75
26.5 °C	4	0.05	119.059	167.056	0.85
26.5 °C	4	0.15	128	173.829	0.7
26.5 °C	4	0.238095	137.491	184.291	0.714286
26.5 °C	4	0.1	130.556	176	0.9
26.5 °C	4	0.25	122	170	0.7
26.5 °C	4	0.2	128	172.826	0.7
26.5 °C	4	0.1	128	176	0.8
26.5 °C	4	0.2	122	170	0.65
26.5 °C	4	0.25	122	170	0.75
26.5 °C	4	0.2	137.877	184.478	0.7
26.5 °C	4	0.2	125.27	170	0.7
26.5 °C	4	0.1	128	176	0.8
26.5 °C	4	0.238095	122.141	170.216	0.761905
26.5 °C	4	0.0454545	128.239	173.772	0.909091
26.5 °C	4	0.05	128	176	0.9
26.5 °C	4	0.047619	128.204	170.276	0.857143
26.5 °C	4	0.2	134	182	0.85
26.5 °C	4	0.15	122	170	0.85
26.5 °C	5	0.25	122	147.601	0.8
26.5 °C	5	0.25	124.291	147.722	0.75
26.5 °C	5	0.1	122	149.07	0.8
26.5 °C	5	0.25	122	147.103	0.75
26.5 °C	5	0.3	122	147.232	0.65
26.5 °C	5	0.3	122	148.514	0.7
26.5 °C	5	0.1	136.125	159.774	0.75
26.5 °C	5	0.15	122	147.248	0.8
26.5 °C	5	0.15	117.816	147.337	0.75
26.5 °C	5	0.15	119.198	148.176	0.85
26.5 °C	5	0.2	123.793	147.175	0.8
26.5 °C	5	0.2	123.96	147.256	0.8
26.5 °C	5	0.25	130.34	152	0.8
26.5 °C	5	0.25	129.583	149.246	0.75
26.5 °C	5	0.15	119.857	147.16	0.85
26.5 °C	5	0.1	128	149.619	0.75
26.5 °C	5	0.05	128	152	0.85
26.5 °C	5	0.25	123.88	147.837	0.7
26.5 °C	5	0.25	136.937	158	0.7
26.5 °C	5	0.047619	132.41	156.628	0.952381
26.5 °C	5	0.4	125.375	149.281	0.55
26.5 °C	5	0.25	123.302	147.606	0.75
26.5 °C	5	0.3	134	155.743	0.5
26.5 °C	5	0.291667	124.257	148.167	0.666667
26.5 °C	5	0.2	134	158	0.7
26.5 °C	5	0.25	140	164	0.6
26.5 °C	5	0.3	137.527	158	0.55
26.5 °C	5	0.2	128	149.13	0.75
26.5 °C	5	0.2	128	147.98	0.8
26.5 °C	5	0.25	129.553	149.647	0.65
26.5 °C	5	0.3	134	158	0.5
26.5 °C	5	0.190476	134.471	162.05	0.714286
26.5 °C	5	0.25	130.583	154.855	0.65
26.5 °C	5	0.15	130.742	154.499	0.65
26.5 °C	5	0.1	134	158	0.75
26.5 °C	5	0.25	141	164	0.7
26.5 °C	5	0.2	136.204	159.281	0.6
26.5 °C	5	0.3	131.441	152	0.7
26.5 °C	5	0.35	130.266	154.291	0.55
26.5 °C	5	0.2	124.263	148.262	0.55
26.5 °C	5	0.1	134	151.702	0.9
26.5 °C	5	0.1	130.936	153.987	0.8
26.5 °C	5	0.2	134	155.212	0.7
26.5 °C	5	0.380952	128.157	152.112	0.619048
26.5 °C	5	0.181818	124.448	148.053	0.772727
26.5-37.5 °C	0.2	0.05	100.728	140	0.85
26.5-37.5 °C	0.2	0.1	104	146	0.85
26.5-37.5 °C	0.2	0.05	110	148.241	0.9
26.5-37.5 °C	0.2	0.1	104	146	0.85
26.5-37.5 °C	0.2	0.1	112.272	152	0.9
26.5-37.5 °C	0.2	0.1	95.3816	130.787	0.9
26.5-37.5 °C	0.2	0.1	98	140	0.9
26.5-37.5 °C	0.2	0	98	140	0.95
26.5-37.5 °C	0.2	0.05	98	140	0.9
26.5-37.5 °C	0.2	0	94.8888	136.785	0.9
26.5-37.5 °C	0.2	0.1	99.7596	137.405	0.85
26.5-37.5 °C	0.2	0.2	101.001	144.144	0.7
26.5-37.5 °C	0.2	0.15	102.783	140	0.8
26.5-37.5 °C	0.2	0.05	96.2074	134	0.9
26.5-37.5 °C	0.2	0	98	140	0.95
26.5-37.5 °C	0.2	0	98	135.881	1
26.5-37.5 °C	0.2	0.05	98	134	0.95
26.5-37.5 °C	0.2	0.05	104	146	0.85
26.5-37.5 °C	0.2	0	98	134	1
26.5-37.5 °C	0.2	0.1	107.727	143.286	0.85
26.5-37.5 °C	0.2	0	104	142.204	1
26.5-37.5 °C	0.2	0.1	98	134	0.9
26.5-37.5 °C	0.2	0.35	99.7823	141.487	0.6
26.5-37.5 °C	0.2	0.05	104	140	0.9
26.5-37.5 °C	0.2	0	104	140	0.95
26.5-37.5 °C	0.2	0.1	104	143.241	0.85
26.5-37.5 °C	0.2	0.05	98	134	0.9
26.5-37.5 °C	0.2	0.15	98	135.58	0.85
26.5-37.5 °C	0.2	0.25	98	134	0.75
26.5-37.5 °C	0.2	0.1	100.792	141.745	0.9
26.5-37.5 °C	0.2	0.1	98	137.701	0.8
26.5-37.5 °C	0.2	0.05	98	140	0.85
26.5-37.5 °C	0.2	0.1	98	134	0.85
26.5-37.5 °C	0.2	0.05	98	134	0.95
26.5-37.5 °C	0.2	0.25	98	137.42	0.65
26.5-37.5 °C	0.2	0.15	101.498	140	0.85
26.5-37.5 °C	0.2	0.05	102.279	142.879	0.9
26.5-37.5 °C	0.2	0.1	100.568	137.375	0.85
26.5-37.5 °C	0.2	0.05	98	137.701	0.95
26.5-37.5 °C	0.2	0.1	104	140	0.85
26.5-37.5 °C	0.2	0.1	105.425	144.184	0.8
26.5-37.5 °C	0.2	0	99.7345	138.11	1
26.5-37.5 °C	0.2	0.05	98	134	0.95
26.5-37.5 °C	0.2	0.15	101.556	140	0.8
26.5-37.5 °C	0.2	0.05	104	140	0.85
26.5-37.5 °C	1	0.15	110	152	0.8
26.5-37.5 °C	1	0.3	126.155	170	0.65
26.5-37.5 °C	1	0.2	116	158	0.7
26.5-37.5 °C	1	0.15	128	170	0.85
26.5-37.5 °C	1	0.1	129.372	170	0.8
26.5-37.5 °C	1	0.1	122	161.295	0.9
26.5-37.5 °C	1	0.15	116	152	0.8
26.5-37.5 °C	1	0.05	116	152	0.9
26.5-37.5 °C	1	0.15	112.427	152	0.75
26.5-37.5 °C	1	0.15	128	167.113	0.85
26.5-37.5 °C	1	0.1	110	149.559	0.85
26.5-37.5 °C	1	0.2	110	152	0.75
26.5-37.5 °C	1	0	125.951	164.125	1
26.5-37.5 °C	1	0.15	110	146	0.85
26.5-37.5 °C	1	0.2	116	152	0.7
26.5-37.5 °C	1	0.05	124.608	165.861	0.9
26.5-37.5 °C	1	0.05	122	164	0.9
26.5-37.5 °C	1	0.1	110	166.521	0.8
26.5-37.5 °C	1	0.1	110	152	0.9
26.5-37.5 °C	1	0.15	106.954	148.874	0.7
26.5-37.5 °C	1	0.1	110	152	0.85
26.5-37.5 °C	1	0.25	113.496	152	0.65
26.5-37.5 °C	1	0.1	130.83	173.085	0.85
26.5-37.5 °C	1	0.05	116	152	0.85
26.5-37.5 °C	1	0.1	106.934	146	0.85
26.5-37.5 °C	1	0.1	116	152	0.75
26.5-37.5 °C	1	0.2	107.038	148.951	0.75
26.5-37.5 °C	1	0.1	116	158	0.85
26.5-37.5 °C	1	0.15	110	152	0.7
26.5-37.5 °C	1	0.05	136.343	176	0.95
26.5-37.5 °C	1	0.1	116	158	0.9
26.5-37.5 °C	1	0.15	110	152	0.75
26.5-37.5 °C	1	0.15	110	152	0.8
26.5-37.5 °C	1	0.15	104	146	0.65
26.5-37.5 °C	1	0.25	122	158	0.7
26.5-37.5 °C	1	0	128	152	0.95
26.5-37.5 °C	1	0.1	122	158	0.9
26.5-37.5 °C	1	0.05	113.001	154.998	0.9
26.5-37.5 °C	1	0.05	122	152	0.9
26.5-37.5 °C	1	0.15	104	140	0.8
26.5-37.5 °C	1	0	104	140	0.9
26.5-37.5 °C	1	0.1	124.388	161.19	0.85
26.5-37.5 °C	1	0.15	122	158	0.8
26.5-37.5 °C	1	0.15	140	182	0.8
26.5-37.5 °C	1	0.15	141.35	177.815	0.8
26.5-37.5 °C	2	0.35	128	164	0.35
26.5-37.5 °C	2	0.4	119.207	158	0.6
26.5-37.5 °C	2	0.35	128	170	0.5
26.5-37.5 °C	2	0.55	113.049	143.275	0.4
26.5-37.5 °C	2	0.3	160.156	202.289	0.65
26.5-37.5 °C	2	0.45	140	182	0.45
26.5-37.5 °C	2	0.4	134	188	0.55
26.5-37.5 °C	2	0.25	143.003	182	0.45
26.5-37.5 °C	2	0.35	140	178.163	0.6
26.5-37.5 °C	2	0.45	152	194	0.5
26.5-37.5 °C	2	0.25	158	182	0.6
26.5-37.5 °C	2	0.25	140	176	0.6
26.5-37.5 °C	2	0.15	170	206	0.6
26.5-37.5 °C	2	0.2	170	215.669	0.55
26.5-37.5 °C	2	0.2	146	194	0.7
26.5-37.5 °C	2	0.25	140	178.992	0.55
26.5-37.5 °C	2	0.2	164	203.307	0.45
26.5-37.5 °C	2	0.35	167.034	203.004	0.35
26.5-37.5 °C	2	0.15	146	188	0.65
26.5-37.5 °C	2	0.1	143.268	179.267	0.8
26.5-37.5 °C	2	0.25	146	182	0.6
26.5-37.5 °C	2	0.35	134	164	0.4
26.5-37.5 °C	2	0.55	146	188	0.45
26.5-37.5 °C	2	0.3	149.214	188	0.5
26.5-37.5 °C	2	0.3	146	184.806	0.45
26.5-37.5 °C	2	0.3	170	206	0.4
26.5-37.5 °C	2	0.4	152	194	0.35
26.5-37.5 °C	2	0.4	164	194	0.35
26.5-37.5 °C	2	0.25	176	218	0.65
26.5-37.5 °C	2	0.3	152	182	0.65
26.5-37.5 °C	2	0.45	128	170	0.45
26.5-37.5 °C	2	0.3	154.991	196.985	0.45
26.5-37.5 °C	2	0.3	140	182	0.55
26.5-37.5 °C	2	0.25	146	176	0.55
26.5-37.5 °C	2	0.35	146	182	0.55
26.5-37.5 °C	2	0.2	128	170	0.55
26.5-37.5 °C	2	0.25	140	188	0.55
26.5-37.5 °C	2	0.3	134	188	0.65
26.5-37.5 °C	2	0.25	140	182	0.4
26.5-37.5 °C	2	0.4	173.563	208.858	0.4
26.5-37.5 °C	2	0.35	146	200	0.4
26.5-37.5 °C	2	0.15	146	200	0.6
26.5-37.5 °C	2	0.25	134	158	0.7
26.5-37.5 °C	2	0.15	170	206	0.55
26.5-37.5 °C	2	0.3	143.396	178.969	0.35
26.5-37.5 °C	4	0.75	173	212	0.15
26.5-37.5 °C	4	0.4	146	188	0.45
26.5-37.5 °C	4	0.4	164	207.645	0.45
26.5-37.5 °C	4	0.5	165.676	188	0.5
26.5-37.5 °C	4	0.65	170	188	0.15
26.5-37.5 °C	4	0.45	146	185.532	0.5
26.5-37.5 °C	4	0.65	176	218	0.25
26.5-37.5 °C	4	0.45	158	200	0.4
26.5-37.5 °C	4	0.6	152	188	0.35
26.5-37.5 °C	4	0.55	148.868	185.013	0.35
26.5-37.5 °C	4	0.7	143	185.001	0.25
26.5-37.5 °C	4	0.75	155.547	194	0.2
26.5-37.5 °C	4	0.45	143.589	182	0.55
26.5-37.5 °C	4	0.55	152	188	0.35
26.5-37.5 °C	4	0.4	152	194	0.45
26.5-37.5 °C	4	0.8	170	209	0.2
26.5-37.5 °C	4	0.45	164	207.671	0.4
26.5-37.5 °C	4	0.35	142.982	184.98	0.4
26.5-37.5 °C	4	0.35	146	206	0.45
26.5-37.5 °C	4	0.3	149.245	184.927	0.45
26.5-37.5 °C	4	0.35	142.897	185.112	0.5
26.5-37.5 °C	4	0.5	158	196.803	0.3
26.5-37.5 °C	4	0.3	167.844	207.392	0.45
26.5-37.5 °C	4	0.4	158	206	0.45
26.5-37.5 °C	4	0.35	164	207.692	0.3
26.5-37.5 °C	4	0.4	152	206	0.3
26.5-37.5 °C	4	0.45	146	188	0.3
26.5-37.5 °C	4	0.454545	158.716	207.698	0.363636
26.5-37.5 °C	4	0.5	148.799	188	0.35
26.5-37.5 °C	4	0.65	188	224	0.25
26.5-37.5 °C	4	0.45	176	200	0.1
26.5-37.5 °C	4	0.45	188	232.951	0.2
26.5-37.5 °C	4	0.5	164	212	0.4
26.5-37.5 °C	4	0.6	152	188	0.3
26.5-37.5 °C	4	0.45	158	200	0.35
26.5-37.5 °C	4	0.6	159.353	188	0.3
26.5-37.5 °C	4	0.65	182	219.268	0.15
26.5-37.5 °C	4	0.35	164	208.106	0.35
26.5-37.5 °C	4	0.5	194	219.268	0.15
26.5-37.5 °C	4	0.4	158	196.902	0.35
26.5-37.5 °C	4	0.45	158	206	0.2
26.5-37.5 °C	4	0.65	158	194	0.15
26.5-37.5 °C	4	0.5	158	176	0.25
26.5-37.5 °C	4	0.6	170	218	0.2
26.5-37.5 °C	4	0.35	164	206	0.35
26.5-37.5 °C	5	0.45	188	233	0.15
26.5-37.5 °C	5	0.35	158	206	0.5
26.5-37.5 °C	5	0.4	170	207.876	0.4
26.5-37.5 °C	5	0.571429	184.23	215.397	0.142857
26.5-37.5 °C	5	0.65	188	230	0.05
26.5-37.5 °C	5	0.55	191	233	0.1
26.5-37.5 °C	5	0.2	188	230	0.35
26.5-37.5 °C	5	0.45	194	232.108	0.25
26.5-37.5 °C	5	0.5	170	212	0.25
26.5-37.5 °C	5	0.4	164	209.265	0.25
26.5-37.5 °C	5	0.45	167.037	212	0.2
26.5-37.5 °C	5	0.4	190.968	232.804	0.25
26.5-37.5 °C	5	0.45	173.019	208.995	0.3
26.5-37.5 °C	5	0.47619	188.238	233.145	0.190476
26.5-37.5 °C	5	0.5	172.867	212	0.25
26.5-37.5 °C	5	0.25	184.286	218	0.4
26.5-37.5 °C	5	0.5	161	206	0.35
26.5-37.5 °C	5	0.2	172.795	209.47	0.5
26.5-37.5 °C	5	0.3	158	206	0.55
26.5-37.5 °C	5	0.65	176	188	0.2
26.5-37.5 °C	5	0.5	194	254	0.15
26.5-37.5 °C	5	0.5	206	236	0.25
26.5-37.5 °C	5	0.4	164	206	0.4
26.5-37.5 °C	5	0.5	172.903	208.924	0.35
26.5-37.5 °C	5	0.4	212	254	0.15
26.5-37.5 °C	5	0.7	158	206	0.2
26.5-37.5 °C	5	0.35	152	188	0.35
26.5-37.5 °C	5	0.55	185.193	224	0.2
26.5-37.5 °C	5	0.55	196.928	236	0.25
26.5-37.5 °C	5	0.65	194	224	0.15
26.5-37.5 °C	5	0.4	158	206	0.3
26.5-37.5 °C	5	0.55	176	232.083	0.35
26.5-37.5 °C	5	0.6	176	212	0.2
26.5-37.5 °C	5	0.55	164	209.193	0.3
26.5-37.5 °C	5	0.25	176	212	0.25
26.5-37.5 °C	5	0.5	170	212	0.2
26.5-37.5 °C	5	0.4	173.262	208.141	0.2
26.5-37.5 °C	5	0.5	182	218	0.2
26.5-37.5 °C	5	0.45	188	230	0.2
26.5-37.5 °C	5	0.571429	182.237	224.56	0.047619
26.5-37.5 °C	5	0.6	155.287	196.151	0.25
26.5-37.5 °C	5	0.5	176	212	0.3
26.5-37.5 °C	5	0.6	160.933	206	0.15
26.5-37.5 °C	5	0.55	224	224	0.2
26.5-37.5 °C	5	0.5	143.262	182	0.3
32 °C	0.2	0.05	86	123.744	0.95
32 °C	0.2	0.05	92	128	0.95
32 °C	0.2	0.1	95.4356	134	0.9
32 °C	0.2	0.05	95.0855	134.655	0.9
32 °C	0.2	0	93.7632	134.043	1
32 °C	0.2	0	89.9354	131.599	1
32 °C	0.2	0.05	96.9731	134	0.95
32 °C	0.2	0	92.1533	134.055	0.809524
32 °C	0.2	0.1	94.277	135.267	0.9
32 °C	0.2	0.15	90.5874	124.48	0.8
32 °C	0.2	0.05	89.2667	123.826	0.95
32 °C	0.2	0.05	92.8908	125.746	0.9
32 °C	0.2	0.15	94.3247	135.17	0.75
32 °C	0.2	0.15	92	134	0.85
32 °C	0.2	0.047619	94.4822	134.748	0.809524
32 °C	0.2	0.047619	96.3447	134.609	0.904762
32 °C	0.2	0.05	94.4565	134.855	1.05
32 °C	0.2	0	89.8296	134	0.95
32 °C	0.2	0.15	95.6316	135.449	0.8
32 °C	0.2	0	98.0634	135.313	0.904762
32 °C	0.2	0.1	90.1888	134	0.8
32 °C	0.2	0.15	95.1354	134.873	0.85
32 °C	0.2	0.05	92	134	0.85
32 °C	0.2	0.1	92	134	0.8
32 °C	0.2	0.1	94.2051	134.845	0.9
32 °C	0.2	0	92.9762	134.757	0.952381
32 °C	0.2	0.047619	90.2275	124.498	0.809524
32 °C	0.2	0.05	93.6634	134	0.85
32 °C	0.2	0.05	92	134.795	0.9
32 °C	0.2	0.3	87.6699	124.162	0.7
32 °C	0.2	0.05	92	125.81	0.85
32 °C	0.2	0.2	90.477	124.569	0.8
32 °C	0.2	0.25	89.8515	124.669	0.75
32 °C	0.2	0.15	92	134	0.9
32 °C	0.2	0.1	90.6466	126.89	0.85
32 °C	0.2	0.1	90.3502	124.232	0.95
32 °C	0.2	0.2	98	136.241	0.8
32 °C	0.2	0	95.1515	137.323	0.9
32 °C	0.2	0.1	98	134	0.9
32 °C	0.2	0.1	96.2215	135.159	0.85
32 °C	0.2	0.1	98	134.743	0.9
32 °C	0.2	0.25	94.0374	134.766	0.75
32 °C	0.2	0.15	94.1655	134.878	0.8
32 °C	0.2	0	92	126.282	0.85
32 °C	0.2	0.05	95.2617	135.739	0.8
32 °C	1	0.1	98	136.828	0.8
32 °C	1	0.05	96.4421	131.386	0.8
32 °C	1	0.2	93.6216	134	0.8
32 °C	1	0.15	98	134	0.85
32 °C	1	0.25	95.623	134	0.5
32 °C	1	0.3	92	128	0.7
32 °C	1	0.05	92	128	0.85
32 °C	1	0.05	92	130.684	0.9
32 °C	1	0.15	98	134	0.85
32 °C	1	0.15	102.043	136.766	0.8
32 °C	1	0.15	100.984	137.789	0.75
32 °C	1	0.25	96.1703	135.3	0.65
32 °C	1	0.05	98	135.148	0.95
32 °C	1	0.1	101.951	136.833	0.7
32 °C	1	0.2	98	134	0.65
32 °C	1	0.2	95.8313	131.198	0.75
32 °C	1	0.1	98	134	0.85
32 °C	1	0.05	99.7196	136.589	0.85
32 °C	1	0.15	98	134	0.8
32 °C	1	0	99.4081	135.545	0.8
32 °C	1	0.1	98	135.272	0.85
32 °C	1	0.1	93.4676	130.748	0.85
32 °C	1	0.1	98	134	0.7
32 °C	1	0.1	98	137.937	0.85
32 °C	1	0	99.9429	138.92	0.95
32 °C	1	0.15	95.7894	131.392	0.8
32 °C	1	0.25	99.7583	137.266	0.6
32 °C	1	0.15	98	135.82	0.7
32 °C	1	0.25	105.676	142.471	0.65
32 °C	1	0.15	99.5161	131.467	0.7
32 °C	1	0.15	95.2911	136.124	0.85
32 °C	1	0	106.419	144.129	0.85
32 °C	1	0.15	99.5417	135.959	0.7
32 °C	1	0.0952381	104.121	140.098	0.761905
32 °C	1	0.05	102.35	136.46	0.9
32 °C	1	0.15	98	135.554	0.8
32 °C	1	0.15	100.452	140	0.7
32 °C	1	0.25	96.1384	130.162	0.45
32 °C	1	0.1	99.4538	134	0.9
32 °C	1	0.15	106.144	140	0.8
32 °C	1	0.1	98	134	0.7
32 °C	1	0	98	134	0.85
32 °C	1	0.1	98	134	0.8
32 °C	1	0.1	100.26	136.142	0.9
32 °C	1	0.15	95.3802	130.45	0.8
32 °C	2	0.05	113.43	152	0.85
32 °C	2	0.25	116	152	0.7
32 °C	2	0.3	116	140	0.7
32 °C	2	0.1	116	140	0.85
32 °C	2	0.2	116	152	0.8
32 °C	2	0.4	116	149.548	0.6
32 °C	2	0.1	118.913	154.079	0.7
32 °C	2	0.15	110	146	0.75
32 °C	2	0.1	122	152	0.8
32 °C	2	0.1	116	149.161	0.7
32 °C	2	0.15	116	152	0.85
32 °C	2	0.45	116	152	0.5
32 °C	2	0.15	116	152	0.8
32 °C	2	0.2	110	140	0.6
32 °C	2	0.4	110	146	0.55
32 °C	2	0.1	107.764	140	0.7
32 °C	2	0.15	110	140	0.8
32 °C	2	0.3	110	146	0.5
32 °C	2	0	116	152	0.8
32 °C	2	0.2	110	146	0.7
32 °C	2	0.1	119.92	155.649	0.85
32 °C	2	0.15	104	140	0.55
32 °C	2	0.15	118.114	153.995	0.8
32 °C	2	0.25	104	140	0.75
32 °C	2	0.1	104	140	0.75
32 °C	2	0.05	117.165	153.495	0.85
32 °C	2	0.1	116	152	0.75
32 °C	2	0.1	100.905	136.913	0.9
32 °C	2	0.1	112.05	146	0.8
32 °C	2	0.05	116	155.405	0.9
32 °C	2	0.25	106.912	140	0.65
32 °C	2	0.15	116	152	0.8
32 °C	2	0.25	116	152	0.65
32 °C	2	0	104	140	0.85
32 °C	2	0.2	100.98	140	0.6
32 °C	2	0.35	98	134	0.55
32 °C	2	0.25	131.882	167.063	0.65
32 °C	2	0.15	110	140	0.8
32 °C	2	0.05	98	140	0.9
32 °C	2	0.4	101.428	140	0.5
32 °C	2	0.4	110	140	0.55
32 °C	2	0.238095	104.265	140.262	0.714286
32 °C	2	0.25	112.508	150.018	0.85
32 °C	2	0.0952381	112.952	146.216	0.619048
32 °C	2	0.1	113.381	153.679	0.75
32 °C	4	0.35	98	140	0.55
32 °C	4	0.3	116	147.206	0.7
32 °C	4	0.4	119.091	146	0.55
32 °C	4	0.55	110	146	0.65
32 °C	4	0.35	134	152	0.6
32 °C	4	0.25	104	140	0.55
32 °C	4	0.25	104	146	0.5
32 °C	4	0.15	136.368	148.356	0.55
32 °C	4	0.1	122	147.091	0.9
32 °C	4	0.1	122	148.095	0.65
32 °C	4	0.2	110	146	0.55
32 °C	4	0.35	122	147.526	0.6
32 °C	4	0.25	107.337	144.201	0.5
32 °C	4	0.4	98	140	0.55
32 °C	4	0.3	134	149.564	0.5
32 °C	4	0.25	134	148.464	0.7
32 °C	4	0.55	140	152	0.3
32 °C	4	0.25	122	149.246	0.4
32 °C	4	0.25	104	140	0.7
32 °C	4	0.55	118.992	140	0.4
32 °C	4	0.25	116	146	0.7
32 °C	4	0.35	104	146	0.55
32 °C	4	0.2	137.116	149.208	0.65
32 °C	4	0.0952381	104.724	146.277	0.52381
32 °C	4	0.35	128	170	0.5
32 °C	4	0.25	122	170	0.6
32 °C	4	0.3	140	178.114	0.55
32 °C	4	0.2	131.015	170	0.65
32 °C	4	0.3	122	161.138	0.45
32 °C	4	0.35	139.979	176	0.55
32 °C	4	0.35	128	164	0.5
32 °C	4	0.5	144.125	182	0.45
32 °C	4	0.25	134	170	0.75
32 °C	4	0.3	127.834	170	0.55
32 °C	4	0.4	119.022	158	0.45
32 °C	4	0.5	128	164	0.4
32 °C	4	0.35	122	173.488	0.45
32 °C	4	0.35	122	152	0.6
32 °C	4	0.35	116	146	0.45
32 °C	4	0.4	118.118	146	0.55
32 °C	4	0.3	146	185.233	0.45
32 °C	4	0.2	118.942	152	0.65
32 °C	4	0.35	116	158	0.5
32 °C	4	0.35	150.259	188	0.45
32 °C	4	0.4	128	176	0.55
32 °C	5	0.25	122	147.51	0.7
32 °C	5	0.4	122	147.355	0.6
32 °C	5	0.3	122	148.149	0.45
32 °C	5	0.4	118.989	151.581	0.5
32 °C	5	0.4	134	149.197	0.45
32 °C	5	0.35	131.284	147.638	0.5
32 °C	5	0.4	140	149.467	0.55
32 °C	5	0.35	122	147.649	0.5
32 °C	5	0.35	140	152	0.5
32 °C	5	0.35	122	147.9	0.6
32 °C	5	0.285714	128.625	147.849	0.428571
32 °C	5	0.3	125.069	148.778	0.55
32 °C	5	0.55	142.768	155.868	0.35
32 °C	5	0.2	128	148.105	0.5
32 °C	5	0.3	140	152	0.55
32 °C	5	0.3	119.022	148.058	0.6
32 °C	5	0.5	128	152	0.45
32 °C	5	0.3	134	152	0.5
32 °C	5	0.217391	143.884	155.337	0.347826
32 °C	5	0.4	119.398	147.327	0.6
32 °C	5	0.35	148.772	160.995	0.45
32 °C	5	0.45	140	149.047	0.5
32 °C	5	0.2	147.312	158	0.7
32 °C	5	0.285714	140.092	167.582	0.571429
32 °C	5	0.3	130.952	166.951	0.6
32 °C	5	0.35	146	184.068	0.45
32 °C	5	0.45	143.14	176	0.4
32 °C	5	0.35	134	170	0.4
32 °C	5	0.45	134	170	0.5
32 °C	5	0.3	140	170	0.7
32 °C	5	0.3	122	146	0.65
32 °C	5	0.4	146	182	0.3
32 °C	5	0.4	142.573	177.695	0.35
32 °C	5	0.3	141.692	176	0.45
32 °C	5	0.35	122	158	0.55
32 °C	5	0.45	119.207	155.562	0.4
32 °C	5	0.35	136.148	173.256	0.55
32 °C	5	0.428571	158.448	194.38	0.428571
32 °C	5	0.4	118.966	154.858	0.45
32 °C	5	0.6	128	164	0.4
32 °C	5	0.3	132.008	171.801	0.6
32 °C	5	0.65	128	164	0.4
32 °C	5	0.15	122	160.884	0.55
32 °C	5	0.35	128	160.871	0.65
32 °C	5	0.45	136.579	170	0.55
